# Supplementary material for: Do Human iPSC-Derived Cardiomyocytes Cultured on PLA Scaffolds Induce Expression of CD28/CTLA-4 by T Lymphocytes?
Source: J Funct Biomater. 2022 Jan 11;13(1):6. doi: 10.3390/jfb13010006 (PMC8788528; doi:10.3390/jfb13010006)
Supplement: Supplementary file 1 [file jfb-13-00006-s001.zip]

Archive with 3 entries (3 files):
- Table S1.pdf
- Video 1 CM in culture.avi
- Video 2 CM on scaffold.avi
